# Supplementary material for: Lignin/Epoxidized Natural Rubber Compounds Based on Wet Mixing: Impact of Epoxidation Degree on the Interface of Compounds
Source: Materials (Basel). 2025 Aug 9;18(16):3736. doi: 10.3390/ma18163736 (PMC12387426; doi:10.3390/ma18163736)
Supplement: Supplementary file 1 [file materials-18-03736-s001.zip]

Archive with 1 entries (1 files):
- materials-3786692-supplementary.pdf
